# Supplementary material for: Expansion of the known host range of Giardia duodenalis and Cryptosporidium spp. in captive wildlife at Beijing Zoo
Source: Parasite. 2025 Jan 23;32:4. doi: 10.1051/parasite/2024079 (PMC11756238; doi:10.1051/parasite/2024079)
Supplement: Supplementary file 1 — Supplementary Table 1: List of specimens studied and results for Giardia duodenalis and Cryptosporidium spp. [file parasite-32-4-s1.zip]

Archive with 1 entries (1 files):
- parasite240171-1-olm/Table_S1.xlsx
