# Supplementary material for: Expansion of the known host range of Giardia duodenalis and Cryptosporidium spp. in captive wildlife at Beijing Zoo
Source: Parasite. 2025 Jan 23;32:4. doi: 10.1051/parasite/2024079 (PMC11756238; doi:10.1051/parasite/2024079)
Supplement: Supplementary file 1 — Supplementary Table 1: List of specimens studied and results for Giardia duodenalis and Cryptosporidium spp. [file parasite-32-4-s1.zip › parasite240171-1-olm/Table_S1.xlsx]

## Sheet: Sheet1
Common name	Scientifific name	No. of specimens	Cryptosporidium spp.		G. duodenalis
			No. of positives (%)	Species (no.）	No. of positives (%)	Assemblages (no.)
Primates		105	2.86	C. baileyi (3)	7.62	B (8)
Ring-tailed Lemur	Lemur catta	4	-	-	100	B (4)
Mandrill	Mandrillus sphinx	6	-	-	-	-
King Colobus	Colobus polykomos	7	-	-	-	-
Black-and-white Ruffed Lemur	Varecia variegata	9	33.3	C. baileyi (3)	4.44	B (4)
François’s Langur	Trachypithecus francoisi	4	-	-	-	-
Hoolock Gibbon	Hylobates hoolock	7	-	-	-	-
Northern White-cheeked GibbonNomascus leucogenys		5	-	-	-	-
Black Snub-nosed Monkey	Rhinopithecus bieti	7	-	-	-	-
Golden Snub-nosed Monkey	Rhinopithecus roxellanae	8	-	-	-	-
Guizhou Golden Monkey	Rhinopithecus brelichi	4	-	-	-	-
Hamadryas Baboon	Papio hamadryas	1	-	-	-	-
Olive Baboon	Papio anubis	1	-	-	-	-
Yellow Baboon	Papio cynocephalus	1	-	-	-	-
Spider Monkeys	Ateles	2	-	-	-	-
Guinea Baboon	Papio papio	1	-	-	-	-
Debrazza's monkey	Cercopithecus neglectus	1	-	-	-	-
Diana Monkey	Cercopithecus diana	1	-	-	-	-
Patas Monkey	Erythrocebus patas	13	-	-	-	-
Macaque	Macaca	6	-	-	-	-
Chimpanzee	Pan troglodytes	3	-	-	-	-
Northern Night Monkey	Aotus trivirgatus	6	-	-	-	-
Slow Lorises	Nycticebus	6	-	-	-	-
African Green Monkey	Cercopithecus aethiops	1	-	-	-	-
Northern Pigtail Macaque	Macaca leonina	1	-	-	-	-
Artiodactyla		64	-	-	4.69	E (3)
Aoudad	Ammotragus lervia	7	-	-	-	-
Wild Sheep	Ovis ammon	5	-	-	-	-
Siberian Ibex	Capra sibirica	3	-	-	-	-
Siberian Roe Deer	Capreolus pygargus	2	-	-	-	-
Hog Deer	Axis porcinus	2	-	-	-	-
Fallow Deer	Dama dama	3	-	-	-	-
Deer	Cervus nippon	3	-	-	-	-
Giraffe	Giraffa camelopardalis	7	-	-	42.86	E (3)
Roe Deer	Hydropotes inermis	1	-	-	-	-
Sambar	Rusa unicolor	3	-	-	-	-
Gemsbok	Oryx gazella	3	-	-	-	-
Eland	Tragelaphus oryx	2	-	-	-	-
Shensi Takin	Budorcas taxicolor bedfordi	5	-	-	-	-
Red Goral	Naemorhedus baileyi	1	-	-	-	-
Himalayan Goral	Naemorhedus goral	1	-	-	-	-
Takin	Budorcas taxicolor	3	-	-	-	-
Addax	Addax nasomaculatus	1	-	-	-	-
Scimitar-horned oryx	Oryx dammah	1	-	-	-	-
Bornean Red Muntjac	Muntiacus muntjak	3	-	-	-	-
Pere David's Deer	Elaphurus davidianus	3	-	-	-	-
White-lipped Deer	Cervus albirostris	2	-	-	-	-
Manchurian Wapiti	Cervus elaphus xanthopygus	1	-	-	-	-
Bontebok	Damaliscus dorcas	1	-	-	-	-
Hippo	Hippopotamus amphibius	1	-	-	-	-
Perissodactyla		39	-	-	2.56	B (1)
Zebra	Equus quagga	14	-	-	-	-
Asian Tapir	Tapirus indicus	6	-	-	-	-
Lowland Tapir	Tapirus terrestris	1	-	-	-	-
Tapirus bairdii	Tapirus bairdii	9	-	-	-	-
Asiatic Wild Ass	Equus hemionus Pallas	1	-	-	-	-
Przewalski's Horse	Equus ferus	1	-	-	-	-
White Rhinoceros	Ceratotherium simum	5	-	-	-	-
Kiang	Equus kiang	1	-	-	-	-
Indian Rhinoceros	Allomyrina dithotomus	1	-	-	100	B (1)
Proboscidea		8	-	-	-	-
Asian elephant	Elephas maximus	8	-	-	-	-
Marsupialia		7	-	-	-	-
Kangaroo	Kangaroo sp.	7	-	-	-	-
Rodentia		6	-	-	33.33	B (2)
Pteromyini	Rodentia	1	-	-
Domesticated Guinea Pig	Cavia porcellus	2	-	-	50	B (1)
Patagonian mara	Dolichotis patagonum	2	-	-	50	B (1)
Porcupine	Hystricida	1	-	-
Carnivora		82	-	-	3.66	A (1); B (2)
Northern Raccoon	Procyon lotor	4	-	-	-	-
South American Coati	Nasua nasua	6	-	-	-	-
Dhole	Cuon alpinus	1	-	-	-	-
Wolf	Canis lupus	5	-	-	-	-
South American Grey Fox	Lycalopex griseus	1	-	-	-	-
white Lion	Panthera leo	1	-	-	-	-
Black-backed Jackal	Canis mesomelas	2	-	-	-	-
Leopard Cat	Prionailurus bengalensis	12	-	-	-	-
Caracal cat	Caracal caracal	4	-	-	-	-
Serval	Leptailurus serval	1	-	-	-	-
Himalayan Black Bear	Ursus thibetanus	3	-	-	-	-
Bengal White Tiger	Panthera tigris ssp. tigris	3	-	-	-	-
Cheetah	Acinonyx jubatus	3	-	-	-	-
Brown Bear	Ursus arctos	4	-	-	-	-
Red Fox	Vulpes vulpes	3	-	-	-	-
Kinkajou	Potos flavus	2	-	-	-	-
Eurasian River Otter	Lutra lutra	3	-	-	-	-
Polar Bear	Ursus maritimus	5	-	-	20	A (1)
Meerkat	Suricata suricatta	4	-	-	-	-
Giant Panda	Ailuropoda melanoleuca	10	-	-	-	-
Masked Palm Civet	Paguma larvata	2	-	-	50	B (1)
Corsac Fox	Vulpes corsac	1	-	-	100	B (1)
Marten	Martes	2	-	-	-	-
Pilosa		7	-	-	-	-
Anteater	Vermilingua	3	-	-	-	-
Sloth	Folivora	4	-	-	-	-
Gruiformes		49	-	-	-	-
Demoiselle Crane	Anthropoides virgo	2	-	-	-	-
Black-necked Crane	Grus nigricollis	6	-	-	-	-
Hooded Crane	Grus monacha	3	-	-	-	-
Common Crane	Grus grus	1	-	-	-	-
Red-crowned Crane	Grus japonensis	9	-	-	-	-
Siberian Crane	Grus leucogeranus	9	-	-	-	-
Wattled Crane	Bugeranus carunculatus	3	-	-	-	-
White-naped Crane	Grus vipio	6	-	-	-	-
Black Crowned-crane	Balearica pavonina	4	-	-	-	-
Blue Crane	Anthropoide sparadiseus	3	-	-	-	-
Grey Crowned Crane	Balearica regulorum	3	-	-	-	-
Galliformes		15	-	-	-	-
Snowcock	Tetraogallus	2	-	-	-	-
Taiwan Blue Pheasant	Lophura swinhoii	1	-	-	-	-
Eared Pheasant	Crossoptilon	3	-	-	-	-
Silver pheasant	Lophura nythemera	2	-	-
Reeves's Pheasant	Syrmaticus reevesii	2	-	-	-	-
Black Curassow	Crax alector	1	-	-	-	-
Ring-necked Pheasant	Phasianus colchicus	1	-	-
Lady Amherst's Pheasant	Chrysolophus amherstiae	2	-	-	-	-
Mrs. Hume’s Pheasant	Syrmaticus humiae	1	-	-	-	-
Psittaciformes		11	-	-	-	-
Major Mitchell's Cockatoo	Cacatua leadbeateri	1	-	-	-	-
Amazon parrot	Amazona	2	-	-	-	-
Rose-ringed Parakeet	Psittacula krameri	2	-	-	-	-
Red-bellied Macaw	Orthopsittaca manilata	3	-	-	-	-
Eclectus Parrot	Eclectus roratus	1	-	-	-	-
Golden-capped Conure	Aratinga auricapillus	1	-	-	-	-
Alexandrine Parakeet	Psittacula eupatria	1	-	-	-	-
Bucerotiformes		6	-	-	-	-
Great Hornbill	Buceros bicornis	2	-	-	-	-
wreathed hornbill	Rhyticeros undulatus	1	-	-	-	-
Abyssinian Ground Hornbill	Bucorvus abyssinicus	1	-	-	-	-
Red-billed Dwarf Hornbill	Tockus camurus	2	-	-	-	-
Passeriformes		7	-	-	-	-
Gold-billed Magpie	Urocissa flavirostris	2	-	-	-	-
Zebra Finch	Zebra Finch	1	-	-	-	-
Lark	Melanocy phamongollca	1	-	-	-	-
White Java sparrow	Padda oryzivora	2	-	-	-	-
Crested Myna	Acridotheres cristatellus	1	-	-	-	-
Strigiformes		1	-	-	-	-
Oriental Scops-owl	Otus scops	1	-	-	-	-
Piciformes		1	-	-	-	-
Red-billed Toucan	Ramphastos tucanus	1	-	-	-	-
Anseriformes		15	-	-
Canada Goose	Branta canadensis	3	-	-	-	-
Cape Barren Goose	Cereopsis novaehollandiae	3	-	-	-	-
Mute Swan	Cygnus olor	3	-	-	-	-
Black Swan	Cygnus atratus	3	-	-	-	-
Whooper Swan	Cygnus cygnus	3	-	-	-	-
Ciconiiformes		11	-	-	-	-
Flamingo	Phoenicopteridae	6	-	-	-	-
Lesser Adjutant	Leptoptilos javanicus	2	-	-	-	-
Grey Heron	Ardea cinerea	1	-	-	-	-
Egret	Little Egret	1	-	-	-	-
Black Stork	Ciconia nigra	1	-	-	-	-
Struthioniformes		5	-	-	-	-
Cassowary	Casuarius spp.	5	-	-	-	-
Charadriiformes		1	-	-	-	-
Gull	Larus ridibundus	1	-	-	-	-
Cuculiformes		1	-	-	-	-
Asian Koel	Eudynamys scolopaceus	1	-	-	-	-
